# Supplementary material for: Automated Segmentation of the Human Abdominal Vascular System Using a Hybrid Approach Combining Expert System and Supervised Deep Learning
Source: J Clin Med. 2021 Jul 29;10(15):3347. doi: 10.3390/jcm10153347 (PMC8347188; doi:10.3390/jcm10153347)
Supplement: Supplementary file 1 [file jcm-10-03347-s001.zip]

Archive with 1 entries (1 files):
- jcm-1306174 -supplementary.pdf
